# Supplementary material for: Structure-Based Design of Transport-Specific Multitargeted One-Carbon Metabolism Inhibitors in Cytosol and Mitochondria
Source: J Med Chem. 2023 Aug 15;66(16):11294–323. doi: 10.1021/acs.jmedchem.3c00763 (PMC10461232; doi:10.1021/acs.jmedchem.3c00763)
Supplement: Supplementary file 2 — jm3c00763_si_002.csv [file jm3c00763_si_002.csv]

Compound	SMILES	R2 IC50 (nM)	PC43-10 (RFC) IC50 (nM)	R2/PCFT4 (PCFT) IC50 (nM)	RT16 (FR?) IC50 (nM)	D4 (FR?) IC50 (nM)	KB (RFC/PCFT/FR?) IC50 (nM)	HPAC (RFC/PCFT) IC50 (nM)	HPNE (RFC) IC50 (nM)	GARFTase Ki (SD) (µM)	ATIC Ki (SD) (µM)	SHMT1 Ki (SD) (µM)	SHMT2 Ki (SD) (µM)
1	O=C(N[C@@H](CCC(O)=O)C(O)=O)C1=CC=C(CCCCN2C(C(NC(N)=N3)=O)=C3C=C2)C=C1F	>1000	224.03 (9.99)	479.17 (36.76)	0.80 (0.10)	1.03 (0.24)	1.25 (0.19)	196 (21)	>5000	3.13 (0.66)	3.72 (1.61)	1.25 (0.40)	0.45 (0.19)
2	O=C(N[C@@H](CCC(O)=O)C(O)=O)C1=CC=C(CCCN2C(C(NC(N)=N3)=O)=C3C=C2)C=C1	>1000	41.89 (8.90)	191.40 (21.83)	49.93 (34.53)	2.37 (2.56)	6.73 (0.40)	310.44 (22.76)	>5000	>150	13.36 (3.16)	0.90 (0.60)	0.34 (0.07)
3	O=C(C1=CC=C(CCCCCN2C(C(NC(N)=N3)=O)=C3C=C2)S1)N[C@@H](CCC(O)=O)C(O)=O	>1000	>1000	>1000	14.62 (1.93)	7.89 (0.43)	7.47 (0.59)	746.40 (72.64)	>5000	0.33 (0.22)	11.28 (4.63)	0.12 (0.02)	0.06 (0.03)
4	O=C(C1=CC=C(CCCN2C(C(NC(N)=N3)=O)=C3C=C2)S1)N[C@@H](CCC(O)=O)C(O)=O	>1000	>1000	497.07 (106.84)	33.03 (3.02)	1.94 (1.08)	23.70 ( 4.55)	2985.25 (309.01)	>5000	>150	10.86 (2.55)	9.19 (2.60)	1.78 (0.74)
5	O=C(NC(CCC(O)=O)C(O)=O)C1=CC=C(OCCCN2C(C(NC(N)=N3)=O)=C3C=C2)C=C1	>1000	>1000	>1000	18.68 (1.79)	0.45 (0.05)	8.23 (0.29)	1667 (199)	>5000	17.06 (6.50)	4.38 (1.95)	1.53 (0.33)	0.65 (0.19)
6	O=C(NC(CCC(O)=O)C(O)=O)C1=CC=C(OCCN2C(C(NC(N)=N3)=O)=C3C=C2)C=C1	>1000	>1000	431 (38)	67.72 (1.58)	1.62 (1.03)	11.18 (1.67)	4621 (144)	>5000	21.66 (7.94)	5.74 (1.36)	13.27 (2.36)	12.74 (1.68)
7	O=C(NC(CCC(O)=O)C(O)=O)C1=CC=C(SCCCN2C(C(NC(N)=N3)=O)=C3C=C2)C=C1	>1000	>1000	>1000	3.13 (1.32)	1.49 (0.14)	31.49 (13.73)	>5000	>5000	2.15 (0.57)	4.81 (0.27)	7.10 (0.52)	8.88 (5.15)
8	O=C(NC(CCC(O)=O)C(O)=O)C1=CC=C(NCCCN2C(C(NC(N)=N3)=O)=C3C=C2)C=C1	>1000	>1000	>1000	6.88 (0.99)	8.76 (0.50)	6.17 (1.56)	>5000	>5000	14.64 (3.41)	16.54 (4.63)	18.21 (7.50)	21.30 (10.90)
9	O=C(NC(CCC(O)=O)C(O)=O)C1=CC=C(CCCCCN2C(C(NC(N)=N3)=O)=C3C=C2)C=C1	>1000	>1000	>1000	13.54 (5.17)	6.33 (1.27)	6.30 (0.56)	1625 (196)	>5000	0.36 (0.17)	7.42 (3.43)	0.06 (0.03)	0.08 (0.01)
11	O=C(NC(CCC(O)=O)C(O)=O)C1=C(F)C=C(CCCCCN2C(C(NC(N)=N3)=O)=C3C=C2)C=C1	>1000	>1000	>1000	26.79 (1.37)	6.95 (0.25)	6.25 (1.37)	1232 (70)	>5000	10.30 (1.66)	4.71 (3.02)	0.22 (0.03)	0.016 (0.004)
12	O=C(NC(CCC(O)=O)C(O)=O)C1=C(F)C=C(CCCCN2C(C(NC(N)=N3)=O)=C3C=C2)C=C1F	>1000	>1000	>1000	2.55 (0.63)	7.50 (0.25)	9.26 (0.81)	>5000	>5000	32.12 (5.05)	10.48 (2.12)	3.12 (0.76)	3.25 (0.77)
13	O=C(NC(CCC(O)=O)C(O)=O)C1=CC=C(CCCN2C(C(NC(N)=N3)=O)=C3C=C2)C=C1F	>1000	233.17 (14.83)	98.05 (10.36)	16.31 (7.22)	0.63 (0.13)	8.34 (0.34)	166 (17)	>5000	>150	8.86 (2.83)	0.79 (0.17)	0.46 (0.14)
14	O=C(C1=C(F)C(CCCCN2C(C(NC(N)=N3)=O)=C3C=C2)=CS1)NC(CCC(O)=O)C(O)=O	>1000	>1000	>1000	19.77 (9.00)	6.20 (0.65)	6.0 (3.6)	1598 (81)	>5000	2.49 (0.91)	0.93 (0.41)	1.11 (0.24)	0.63 (0.04)
15	O=C(NC(CCC(O)=O)C(O)=O)C1=CC=C(CCCCN2C(C(NC(N)=N3)=O)=C3C=C2)C=C1	>1000	>1000	>1000	1.64 (0.31)	0.92 (0.22)	6.81 (0.28)	2594 (276)	>5000	0.28 (0.12)	2.82 (1.08)	1.04 (0.30)	2.62 (0.50)
16	O=C(C(S1)=CC=C1CCCCN2C(C(NC(N)=N3)=O)=C3C=C2)NC(CCC(O)=O)C(O)=O	>1000	>1000	>1000	2.82 (0.36)	1.23 (0.28)	2.58 (0.34)	3212 (228)	>5000	10.30 (5.09)	2.99 (1.90)	1.04 (0.19)	1.17 (0.44)
MTX		216 (8.7)	12(1.1)	120.5 (16.8)	114 (31)	106 (11)	6.0 (0.6)			>150	>200	>200	98 ± 17
PDX		819 (94)	0.69 (0.07)	57 (12)	43 (6)	2.5 (0.1)	0.47 (0.20)			>150	>200	>200	>200
PMX		894 (93)	138 (13)	13.2 (2.4)	42 (9)	60 (8)	68 (12)			5.2 ± 1.6	0.88 ± 0.56	>200	>200
